# Supplementary material for: Early Predictors of Surgical Explantation of Transcatheter Aortic Valve Replacement: A Multi-Center International Database Analysis
Source: J Clin Med. 2026 Feb 14;15(4):1527. doi: 10.3390/jcm15041527 (PMC12942133; doi:10.3390/jcm15041527)
Supplement: Supplementary file 1 [file jcm-15-01527-s001.zip]

Archive with 1 entries (1 files):
- jcm-4131035-supplementary.pdf
